# Supplementary material for: Pleurochrysome: A Web Database of Pleurochrysis Transcripts and Orthologs Among Heterogeneous Algae
Source: Plant Cell Physiol. 2016 Jan 7;57(1):e6. doi: 10.1093/pcp/pcv195 (PMC4722176; doi:10.1093/pcp/pcv195)
Supplement: Supplementary Data [file supp_pcv195_pcp-2015-e-00629-File006.xlsx]

## Sheet: Sheet1
Supplementary Table S1. Protein sequence databases for comparative analysis of genomic information.
Organisms	Web sites	URL
Emiliania huxleyi	The Joint Genome Institute's Genome Portal	http://genome.jgi-psf.org/Emihu1/Emihu1.home.html
Phaeodactylum tricornutum	The Joint Genome Institute's Genome Portal	http://genome.jgi-psf.org/Phatr2/Phatr2.home.html
Thalassiosira pseudonana	The Joint Genome Institute's Genome Portal	http://genome.jgi-psf.org/Thaps3/Thaps3.home.html
Ectocarpus siliculosus	Online Resource for Community Annotation Of Eukaryotes	http://bioinformatics.psb.ugent.be/webtools/bogas/overview/Ectsi
Guillardia theta (Nuclear)	The Joint Genome Institute's Genome Portal	http://genome.jgi.doe.gov/Guith1/Guith1.home.html
Guillardia theta (Nucleomorph)	DNA Data Bank of Japan	http://gib.genes.nig.ac.jp/single/index.php?spid=Gthe_NUCLEOMORPH
Hemiselmis andersenii (Nucleomorph)	GenBank	http://www.ncbi.nlm.nih.gov/genome/?term=Hemiselmis+andersenii+Nucleomorph
Micromonas sp. RCC299	The Joint Genome Institute's Genome Portal	http://genome.jgi-psf.org/MicpuN2/MicpuN2.home.html
Ostreococcus lucimarinus CCE9901	The Joint Genome Institute's Genome Portal	http://genome.jgi-psf.org/Ost9901_3/Ost9901_3.home.html
Chlamydomonas reinhardtii	The Joint Genome Institute's Genome Portal	http://genome.jgi-psf.org/Chlre4/Chlre4.home.html
Cyanidioschyzon merolae	Cyanidioschyzon merolae Genome Project	http://merolae.biol.s.u-tokyo.ac.jp/download/
Synechocystis sp. PCC6803	Kazusa DNA Research Institute	ftp://ftp.kazusa.or.jp/pub/cyano/Synechocystis/
Saccharomyces cerevisiae	Munich Information Center for Protein Sequences	ftp://ftpmips.gsf.de/fungi/yeast/
